# Supplementary material for: The Biochar Derived from Pecan Shells for the Removal of Congo Red: The Effects of Temperature and Heating Rate
Source: Molecules. 2024 Nov 22;29(23):5532. doi: 10.3390/molecules29235532 (PMC11643957; doi:10.3390/molecules29235532)
Supplement: Supplementary file 1 [file molecules-29-05532-s001.zip]

Archive with 1 entries (1 files):
- molecules-3271763-supplementary.pdf
